# Supplementary material for: Inhibition of Adipocyte Lipolysis Reduces Liver Injury in a Mouse Model of Ischemia Reperfusion Injury
Source: Cell Mol Gastroenterol Hepatol. 2025 Nov 19;20(3):101679. doi: 10.1016/j.jcmgh.2025.101679 (PMC12804000; doi:10.1016/j.jcmgh.2025.101679)
Supplement: Supplemental Table 1 [file mmc1.xlsx]

## Sheet: Sheet1
	sham										6 h
	WT					AS-ATGL KO					WT											AS-ATGL KO
12:0FFA	0.14423	0.15103	0.14533	0.13735	0.15304	0.12675	0.13204	0.15882	0.14236	0.13986	0.13831	0.13498	0.16281	0.16107	0.14179	0.17103	0.15455	0.17293	0.18129	0.15825	0.17386	0.1729	0.17774	0.15463	0.15144	0.18444	0.17157	0.15561	0.20808	0.18527	0.18869	0.18361
14:0FFA	0.18907	0.11197	0.11241	0.10274	0.10242	0.12413	0.12417	0.10675	0.13053	0.10926	0.13183	0.10634	0.19802	0.15043	0.12626	0.13745	0.11531	0.10828	0.14021	0.09989	0.11421	0.12075	0.13492	0.10082	0.0997	0.13783	0.13068	0.12176	0.18232	0.16811	0.16994	0.15643
15:0FFA	0.08306	0.05267	0.04423	0.04	0.03733	0.05077	0.05133	0.03767	0.05952	0.03778	0.0514	0.04156	0.11697	0.07674	0.05615	0.06345	0.05948	0.04196	0.059	0.03757	0.03329	0.04457	0.05046	0.02657	0.04463	0.05957	0.06007	0.05494	0.07725	0.0728	0.07057	0.06726
16:1FFA	0.82126	0.33246	0.37452	0.2763	0.14372	0.43914	0.55496	0.23008	0.57168	0.35452	0.50696	0.33665	0.88447	0.46651	0.43885	0.35596	0.18195	0.17738	0.24376	0.15996	0.1565	0.20834	0.25487	0.21153	0.11971	0.16273	0.29535	0.27691	0.225	0.33446	0.24681	0.20893
16:0FFA	4.19668	2.58798	2.96973	2.91562	1.702	2.50938	3.58879	2.28941	3.00351	2.80523	3.28552	2.58401	3.60411	3.43187	3.10382	2.62067	1.775	1.74837	1.80142	1.46883	1.70413	1.71016	1.84546	2.00852	1.18954	1.42305	2.9132	2.02326	2.16057	2.4784	2.01873	1.73817
17:1FFA	0.07506	0.04234	0.03998	0.03233	0.0316	0.04508	0.04893	0.03908	0.05318	0.03904	0.04423	0.03489	0.10365	0.06765	0.05384	0.04847	0.04979	0.0207	0.04756	0.03529	0.01681	0.03858	0.0368	0.03724	0.03864	0.04601	0.05018	0.04247	0.04018	0.04816	0.04249	0.0373
17:0FFA	0.08147	0.05982	0.0266	0.04501	0.0436	0.03691	0.04803	0.04385	0.04442	0.03781	0.04055	0.0312	0.06821	0.06251	0.04973	0.04884	0.04357	0.05304	0.03927	0.03511	0.03985	0.05374	0.0375	0.03695	0.03161	0.05755	0.06567	0.03803	0.04964	0.04703	0.04253	0.05709
18:3FFA	0.71993	0.31322	0.33902	0.34435	0.0582	0.28559	0.38828	0.08172	0.32466	0.24771	0.42988	0.26687	0.3825	0.3378	0.28348	0.24876	0.07793	0.05764	0.05453	0.04489	0.05445	0.06207	0.08368	0.06453	0.02062	0.02711	0.10573	0.07309	0.08573	0.07941	0.06232	0.04955
18:2FFA	4.52507	3.03362	2.71233	2.96694	0.97417	2.11875	3.14218	1.01427	2.46591	2.1167	2.85357	2.10805	2.5656	3.08247	2.43884	2.17136	1.00612	0.78403	0.7165	0.67953	0.71498	0.76748	1.06496	0.94733	0.36206	0.44806	1.61708	0.9714	1.18264	0.99323	0.88189	0.71203
18:1FFA	3.13291	1.59757	1.78657	1.6197	1.09755	1.6535	2.28665	1.57891	2.05676	1.76477	1.96062	1.3944	2.51364	2.16527	1.43074	1.50089	1.03952	0.9025	0.9123	0.84762	0.72836	0.89868	1.13237	0.79746	0.47804	0.6767	1.38068	0.99495	0.99505	1.14604	0.90475	0.73836
18:0FFA	0.69707	0.59816	0.66993	0.71577	0.70262	0.48336	0.78566	0.90591	0.72875	0.7645	0.64009	0.58749	0.61461	0.82194	0.79797	0.66975	0.67361	0.6949	0.66849	0.69337	0.71002	0.66612	0.62942	0.70912	0.56926	0.61641	1.45322	0.67044	0.82965	0.8236	0.66647	0.67265
20:5FFA	0.2732	0.13359	0.12545	0.12482	0.01176	0.13765	0.13304	0.01021	0.1498	0.09021	0.27719	0.16052	0.19674	0.1177	0.11231	0.11983	0.01063	0.00921	0.01122	0.00518	0.00579	0.01088	0.02664	0.01018	0.00297	0.00465	0.03264	0.01958	0.02431	0.01598	0.01619	0.01174
20:4FFA	0.21838	0.17045	0.16462	0.20959	0.0885	0.1899	0.24296	0.06114	0.24059	0.18357	0.21974	0.20097	0.24319	0.2113	0.21924	0.23265	0.11781	0.10567	0.09602	0.05403	0.10553	0.11587	0.12422	0.10084	0.03562	0.03485	0.22826	0.15029	0.17795	0.10133	0.19016	0.13349
20:3FFA	0.07751	0.05173	0.04832	0.05007	0.03373	0.05972	0.0694	0.0344	0.08697	0.06769	0.06246	0.06135	0.08486	0.07431	0.05536	0.05776	0.04502	0.03889	0.02762	0.02022	0.02638	0.03591	0.04457	0.03517	0.01294	0.01411	0.06513	0.04551	0.04944	0.03353	0.04161	0.0349
20:2FFA	0.03895	0.03701	0.03516	0.03478	0.02245	0.0384	0.04453	0.03427	0.05345	0.04273	0.03925	0.03676	0.05068	0.05914	0.0389	0.03545	0.02983	0.02397	0.02135	0.01585	0.02021	0.02417	0.03013	0.02358	0.01302	0.0137	0.03592	0.03281	0.02844	0.02212	0.0232	0.02236
20:1FFA	0.06253	0.05314	0.06247	0.05747	0.03583	0.04907	0.06768	0.06629	0.07774	0.06386	0.05734	0.05117	0.07675	0.08521	0.05806	0.04598	0.03679	0.02506	0.03458	0.02222	0.02455	0.03697	0.04353	0.03625	0.02229	0.0251	0.05721	0.04266	0.03889	0.03592	0.0316	0.02769
20:0FFA	0.01657	0.01474	0.02804	0.02284	0.01279	0.01734	0.02868	0.02422	0.0245	0.02917	0.02289	0.02056	0.02592	0.03615	0.02616	0.01965	0.01671	0.02153	0.01516	0.01046	0.01969	0.02118	0.02073	0.01677	0.01194	0.01784	0.04583	0.02035	0.02514	0.01923	0.01735	0.01793
22:6FFA	0.44005	0.38124	0.26027	0.34256	0.06273	0.29249	0.29171	0.02439	0.37898	0.18869	0.43679	0.38042	0.40392	0.2975	0.24643	0.33629	0.06637	0.0498	0.04168	0.01977	0.04272	0.06873	0.08974	0.04565	0.01365	0.01123	0.10831	0.09768	0.09428	0.05491	0.1146	0.06997
22:5FFA	0.1299	0.06707	0.07182	0.08857	0.01009	0.06808	0.07367	0.00472	0.08676	0.05358	0.09576	0.069	0.10144	0.09326	0.0442	0.05118	0.01576	0.01004	0.0099	0.00648	0.00646	0.00843	0.01839	0.01115	0.0031	0.00383	0.02108	0.02798	0.01939	0.01466	0.02022	0.01512
22:4FFA	0.01242	0.01323	0.01145	0.01456	0.00552	0.01773	0.01521	0.00417	0.02116	0.01463	0.01402	0.01902	0.0207	0.0183	0.01075	0.01369	0.00904	0.00668	0.00543	0.00346	0.00419	0.00678	0.01076	0.00465	0.00217	0.00252	0.00658	0.01112	0.00865	0.00523	0.00992	0.00786
22:3FFA	0.00377	0.00299	0.00318	0.00323	0.00271	0.0045	0.00382	0.00274	0.00623	0.0043	0.00424	0.00438	0.00804	0.00626	0.00443	0.00392	0.00426	0.00346	0.00313	0.00207	0.00169	0.00353	0.00427	0.00184	0.00233	0.00282	0.00433	0.00278	0.00296	0.00236	0.00322	0.00317
22:2FFA	0.00253	0.00216	0.00278	0.00202	0.00198	0.00269	0.0027	0.00233	0.00366	0.00315	0.00264	0.00272	0.00438	0.00571	0.00267	0.0031	0.00285	0.00207	0.00186	0.00118	0.00156	0.00213	0.00271	0.00207	0.0014	0.00159	0.00344	0.00298	0.00202	0.00173	0.00189	0.00152
22:1FFA	0.01504	0.00723	0.01391	0.00946	0.01329	0.00979	0.0165	0.01209	0.01475	0.01663	0.01406	0.01884	0.01671	0.01805	0.01321	0.01328	0.01241	0.01473	0.0077	0.00665	0.00653	0.00837	0.01086	0.00633	0.01294	0.00755	0.01175	0.01134	0.00982	0.01313	0.00849	0.00704
22:0FFA	0.00489	0.00461	0.00764	0.00477	0.00485	0.00509	0.00686	0.00495	0.00695	0.00738	0.00675	0.00637	0.00811	0.0118	0.00765	0.00625	0.00623	0.00656	0.00579	0.00427	0.00685	0.0064	0.00594	0.00616	0.00427	0.00519	0.01024	0.00564	0.00771	0.00527	0.00469	0.0051
24:1FFA	0.00286	0.00225	0.00277	0.00209	0.00286	0.00293	0.00291	0.00417	0.00302	0.00318	0.00232	0.00282	0.00351	0.00428	0.00328	0.00263	0.00316	0.00298	0.00313	0.00211	0.00287	0.00273	0.00279	0.0034	0.00281	0.00205	0.00541	0.00297	0.00343	0.00319	0.00223	0.0022
DG(16:1/16:1)	0.33986	0.3904	0.49584	0.50467	0.04763	1.01471	1.2431	0.78539	1.15493	0.7688	1.01611	0.57647	0.73331	0.26504	0.88702	0.373	0.11014	0.14278	0.12548	0.12054	0.11424	0.24969	0.21342	0.25945	0.23773	0.09663	0.08483	0.15038	0.13478	0.49901	0.20609	0.18639
DG(16:0/16:1)	0.74275	1.24982	1.75175	2.39229	0.22667	2.80278	3.38795	1.84492	2.7772	2.3868	2.72652	2.09974	1.35804	0.93805	3.32349	1.52358	0.53304	0.60087	0.71081	0.49154	0.70107	0.9161	0.97342	1.50247	0.80266	0.3525	0.32894	0.70253	0.49093	1.74758	1.14921	0.60045
DG(16:0/16:0)	1.0598	3.37603	3.21493	6.95154	2.10594	3.84658	4.50517	2.45495	3.61577	4.13621	3.2301	3.52283	1.42644	2.26282	5.27426	3.6488	2.71638	3.75648	2.89242	2.61176	3.83897	3.18072	3.00447	4.66046	4.20485	1.57033	1.2733	2.15344	1.99488	3.46008	4.77398	2.45283
DG(16:1/18:2)	3.49248	5.6192	4.38942	5.89081	0.32333	8.45001	11.1677	5.65501	7.60693	5.67267	7.47701	5.34172	3.55984	3.06467	8.13824	4.1611	0.73208	0.63995	0.72831	0.56096	0.67986	1.11385	1.44129	2.18131	0.80931	0.45102	0.46106	1.01507	0.63652	2.96303	1.1945	0.73708
DG(16:0/18:3)	0.82195	1.27632	1.37595	2.15803	0.08928	1.77732	2.45656	0.91836	1.41082	1.48255	1.96254	1.51383	0.7256	0.98169	2.0015	1.1998	0.23674	0.29254	0.24191	0.17119	0.33529	0.34067	0.36581	0.60059	0.32379	0.16935	0.13967	0.27387	0.20934	0.66697	0.43006	0.26986
DG(16:1/18:1)	2.08737	3.77079	4.01349	5.43203	0.6769	8.59484	8.71475	5.77386	8.21346	6.09265	6.35036	5.06815	3.64982	2.38284	8.35752	3.61183	0.97149	1.08727	1.2122	0.97977	1.00595	1.57383	2.14548	2.7119	1.26464	0.6082	0.62209	1.31961	0.82239	4.21207	2.14052	1.01977
DG(16:0/18:2)	31.5918	94.09	74.5502	149.109	12.8364	93.7347	123.645	48.5598	77.866	81.3628	76.3534	81.9062	23.738	43.0486	126.693	71.7828	19.0757	20.3295	20.8166	18.2367	27.1083	20.8668	27.8699	49.8316	27.1696	13.0286	12.1952	19.2953	18.0129	49.9876	34.251	16.6506
DG(18:1/16:0)	8.33617	18.5613	17.0925	30.7821	5.73036	26.9067	29.9182	15.612	23.7657	22.4692	21.0364	20.6721	10.8598	11.0282	31.4324	17.3668	6.77329	7.57198	7.87736	7.48608	8.33678	8.34126	10.1928	15.8224	9.34554	4.51276	3.58481	6.33068	5.00616	15.6376	12.9844	6.05627
DG(18:0/16:0)	0.18921	0.6165	0.67885	1.46957	0.67963	0.78163	0.95738	0.58373	0.81417	0.81481	0.6503	0.72273	0.2494	0.50497	1.12969	0.84875	0.70593	0.98248	0.84648	0.65186	1.1509	0.8055	0.77551	1.124	1.076	0.51622	0.43366	0.52969	0.52806	0.67052	1.65104	0.60653
DG(18:2/18:2)	32.3154	104.602	52.563	114.853	4.28452	73.1362	105.857	41.6227	56.1335	53.5243	63.0111	55.8649	14.7549	45.0916	82.7591	52.5099	8.28112	7.73445	7.06834	7.4674	9.84219	9.92985	16.1844	23.359	8.48911	4.75674	4.48494	7.7564	6.47604	26.6994	12.6945	7.66464
DG(18:1/18:3)	3.48993	9.13125	5.90457	11.6706	0.68922	9.13336	11.6381	4.80149	7.19502	6.94039	7.61613	6.4082	2.51126	4.46845	9.87585	5.75136	1.13887	0.9984	0.95749	0.98909	1.35937	1.31861	1.88651	2.75497	1.14799	0.57607	0.61748	0.94658	0.76864	3.43808	1.8115	1.01933
DG(16:0/20:4)	0.86531	2.92425	2.63157	5.09097	1.71156	4.24208	4.60332	4.52688	3.63839	4.11041	2.64216	3.22044	1.0251	1.99471	6.05984	3.19798	2.72924	2.91538	2.91053	2.88263	3.83009	2.47593	2.84199	5.53773	4.14804	1.85566	1.42066	2.20204	1.97538	4.1155	4.82202	2.21226
DG(18:1/18:2)	29.5313	100.771	62.8087	136.561	13.8608	100.327	123.129	60.7095	92.5536	81.8099	71.3756	71.5528	22.4857	49.3201	113.272	67.5479	16.8607	14.4921	14.88	18.7606	17.5189	19.4723	30.47	40.1882	16.7598	8.83804	7.99514	15.0761	11.6263	42.9343	26.6959	13.6231
DG(18:1/18:1)	15.1505	34.039	26.2581	44.6575	9.361	54.3934	53.9371	33.8207	52.1585	40.3402	34.9526	35.1938	19.6139	21.2127	51.3432	29.7911	10.3422	10.3158	11.1823	12.2372	9.984	14.1882	17.8923	23.7118	12.4506	6.81736	4.79495	9.69434	6.57654	23.1793	18.2655	10.1907
DG(18:0/18:2)	2.4576	9.6822	6.247	14.617	5.12168	7.8932	11.4083	7.13796	8.766	10.3425	7.04502	6.83974	1.77904	4.61913	11.3283	8.28722	4.1365	4.11285	4.09198	5.7035	6.19456	5.17582	5.15636	8.7474	5.96411	2.78051	3.72509	3.27827	4.10705	6.85435	6.77415	3.54851
DG(18:0/18:1)	0.54394	2.07553	1.80104	4.61917	2.31146	2.53028	3.01164	1.88691	2.91967	2.92992	1.94354	2.23913	0.71557	1.55621	3.24209	2.58273	2.32674	2.78026	2.72531	2.10865	3.14465	3.01216	2.95714	3.84738	3.16597	1.38303	1.02022	1.8657	1.73475	2.40744	4.03534	2.18686
DG(16:0/22:6)	2.23872	8.25345	5.9179	12.4834	1.56952	8.37199	11.5582	5.70559	7.12159	6.68474	7.74893	8.73311	2.39603	5.78705	11.0127	7.24391	2.40688	3.48701	3.01987	2.24549	3.87918	2.5499	3.49463	6.14349	4.65583	2.00821	1.50557	2.86624	2.15356	4.91323	5.16624	2.4921
DG(18:1/20:4)	1.58952	4.5338	4.53761	9.55292	1.64751	8.24843	8.5242	6.67135	7.86718	7.7368	5.57999	6.9786	2.13081	3.91067	10.7758	6.38102	2.74757	3.32618	3.2289	2.33525	4.17862	3.14643	4.4644	6.91835	3.54676	1.76413	1.33946	2.96905	2.31578	5.99953	5.54202	2.57419
DG(18:1/20:3)	0.61094	2.28981	1.71827	3.9553	1.14663	3.93632	3.54253	3.02661	4.08197	3.53512	2.06464	3.15099	1.04905	1.78873	3.8749	2.50037	1.46583	1.71567	1.71965	1.44404	1.98254	1.91877	2.60938	3.55713	1.68379	0.78962	0.68305	1.62186	1.21655	2.70633	3.07034	1.49798
DG(18:0/20:4)	2.32193	7.82452	5.65515	12.042	5.15684	7.02981	8.96659	7.98456	7.39247	8.54418	5.57179	7.21645	1.80314	3.63386	10.6077	5.94905	4.57131	5.40546	5.02408	6.47179	7.82704	5.78207	5.18801	11.1326	8.4867	4.13317	3.20048	3.90282	4.9019	7.5676	7.69762	4.20564
DG(18:2/20:1)	0.5871	3.8875	2.34514	5.94207	0.76026	3.83263	4.3756	2.58514	4.55244	3.59057	2.61999	3.45145	0.92105	2.06605	3.97583	2.5947	0.78598	0.79327	0.93201	0.65568	0.83176	1.13172	1.76809	2.01168	0.9151	0.4691	0.57868	1.03241	0.78466	1.67884	1.50758	0.76557
DG(18:1/20:2)	0.20039	1.10703	0.73297	1.56988	0.45959	1.35999	1.37592	1.1262	1.60878	1.47351	0.84845	1.24569	0.37051	0.63345	1.53256	0.87409	0.63579	0.72469	0.60639	0.49621	0.62014	0.74826	0.86918	1.07201	0.75437	0.2803	0.22674	0.59125	0.37352	0.76463	1.00446	0.57357
DG(18:1/20:1)	0.2793	1.17	1.01112	2.2966	0.69574	2.08482	2.04108	1.30878	2.41885	2.12039	1.24341	1.77373	0.73729	1.10035	1.90256	1.29186	0.68718	0.75289	0.86123	0.48057	0.64078	0.96314	1.18519	1.47301	0.74489	0.37146	0.33623	0.7218	0.50619	1.05419	1.18756	0.58002
DG(18:1/22:6)	5.83066	19.6523	18.6441	35.1781	3.71305	26.0925	27.4313	14.9326	24.5441	24.4281	23.8414	29.8675	7.87716	15.315	33.4983	21.0821	3.40678	5.31707	4.82353	3.76605	6.80056	4.59831	10.4361	14.639	5.80892	2.41122	2.85548	6.12171	4.21074	14.7777	10.2524	4.61435
DG(18:0/22:6)	0.59724	2.72523	1.62973	4.06816	1.13436	1.85168	3.47409	3.751	2.48644	4.14902	1.94788	2.38284	0.60057	1.51245	5.12069	2.26862	0.95204	1.57219	1.4714	1.37473	2.25239	1.55438	1.62873	3.37329	2.13321	1.01982	1.61582	1.40127	1.47603	3.07827	2.38905	1.4152
TAG(16:1, 16:1, 16:1)	0.00713	0.00164	0.0018	0.00091	0.0002	0.00547	0.00795	0.00548	0.00456	0.00239	0.00786	0.00231	0.01181	0.00288	0.00282	0.00132	0.00015	0.00027	0.00029	0.0002	0.00016	0.00047	0.00047	0.00035	0.00032	0.00016	0.00042	0.00033	0.00039	0.00066	0.00027	0.00047
TAG(16:0, 16:1, 16:1)	0.01005	0.00185	0.00238	0.00125	0.00028	0.00678	0.0104	0.00667	0.00741	0.00354	0.01076	0.00299	0.02636	0.00334	0.0041	0.00203	0.00047	0.00051	0.00067	0.00043	0.00041	0.00101	0.00077	0.00062	0.00069	0.00039	0.00087	0.00076	0.00072	0.00103	0.00054	0.00069
TAG(16:0, 16:0, 16:1)	0.02302	0.00556	0.00644	0.00357	0.00101	0.01502	0.0248	0.01443	0.01589	0.00957	0.02609	0.00894	0.04684	0.01306	0.01033	0.00563	0.0011	0.00143	0.00172	0.00117	0.00148	0.00235	0.00188	0.00197	0.00194	0.00151	0.00254	0.00225	0.00209	0.00273	0.00159	0.00235
TAG(16:0, 16:0, 16:0)	0.01615	0.00712	0.00673	0.00424	0.00214	0.01113	0.0171	0.00915	0.01201	0.00683	0.01719	0.00762	0.0279	0.01371	0.00957	0.00614	0.00188	0.00221	0.00287	0.00242	0.00223	0.00307	0.00287	0.00257	0.00293	0.00255	0.00408	0.00394	0.00326	0.0035	0.00304	0.00342
TAG(16:0, 16:1, 18:3)	0.01016	0.00157	0.00204	0.00115	0.0001	0.00447	0.0067	0.00332	0.00383	0.00262	0.00964	0.00226	0.01283	0.00274	0.00287	0.00148	6e-05	7e-05	9e-05	8e-05	5e-05	0.00019	0.00017	0.00017	0.0001	8e-05	0.00034	0.00025	0.00018	0.00049	0.00016	0.00011
TAG(16:1, 16:1, 18:2)	0.06749	0.0207	0.01428	0.01091	0.00086	0.03088	0.04463	0.02375	0.02397	0.01648	0.05018	0.01581	0.04869	0.02434	0.02138	0.01182	0.0005	0.00053	0.00089	0.00089	0.0007	0.00101	0.00179	0.00149	0.0007	0.0006	0.00269	0.00148	0.00156	0.0032	0.00102	0.00091
TAG(16:1, 16:1, 18:1)	0.04867	0.01242	0.01019	0.0067	0.00084	0.02826	0.03326	0.02347	0.0237	0.01515	0.03626	0.01167	0.05871	0.01912	0.01821	0.00941	0.00052	0.00076	0.00136	0.00105	0.00086	0.00119	0.00196	0.0017	0.00086	0.0009	0.00226	0.0018	0.00155	0.00334	0.00131	0.00125
TAG(16:0, 16:1, 18:2)	0.1496	0.0334	0.03025	0.0174	0.0016	0.0797	0.12193	0.05989	0.07098	0.04202	0.13321	0.03601	0.19692	0.05015	0.05245	0.02453	0.00097	0.0017	0.00314	0.00247	0.00187	0.00299	0.00532	0.0048	0.00208	0.00227	0.00671	0.00592	0.00477	0.00877	0.00332	0.00367
TAG(16:1, 16:1, 18:0)	0.00234	0.00068	0.00075	0.0005	0.00011	0.00161	0.00203	0.00152	0.00184	0.00122	0.0028	0.00089	0.00309	0.00165	0.00124	0.00087	7e-05	0.00011	0.00024	9e-05	0.00012	0.00013	0.00021	0.0002	0.00015	0.00015	0.00049	0.00029	0.00025	0.00037	0.00013	0.00024
TAG(16:1, 16:0, 18:1)	0.06617	0.01238	0.01258	0.00629	0.00138	0.04045	0.05363	0.03284	0.03904	0.02146	0.06115	0.01796	0.14645	0.02041	0.02439	0.01057	0.00103	0.00161	0.00244	0.00188	0.00154	0.00239	0.00389	0.00318	0.00196	0.00197	0.00409	0.00383	0.0028	0.00661	0.00238	0.00261
TAG(16:0, 16:0, 18:2)	0.12102	0.04397	0.02883	0.02084	0.00312	0.06595	0.123	0.04652	0.05648	0.03977	0.11032	0.0399	0.13926	0.0661	0.05068	0.03029	0.00234	0.00378	0.00634	0.00458	0.00506	0.00532	0.00701	0.00745	0.00523	0.00466	0.01102	0.00973	0.00921	0.01103	0.00605	0.00681
TAG(16:1, 16:0, 18:0)	0.00438	0.00135	0.00123	0.00055	0.00036	0.00294	0.00417	0.00253	0.00356	0.00188	0.00478	0.00166	0.00757	0.0023	0.00221	0.00112	0.0003	0.00036	0.00045	0.00043	0.00035	0.0006	0.00057	0.00062	0.00042	0.00044	0.00061	0.00063	0.00043	0.00083	0.00041	0.00041
TAG(16:0, 16:0, 18:1)	0.16465	0.05242	0.04565	0.02845	0.0096	0.11003	0.1669	0.079	0.10001	0.06668	0.16244	0.06124	0.29656	0.09726	0.07561	0.04314	0.00632	0.00902	0.01483	0.01085	0.01164	0.0126	0.01575	0.01608	0.01264	0.01218	0.01873	0.01992	0.01714	0.02018	0.01391	0.01593
TAG(16:0, 18:2, 18:3)	0.14363	0.03308	0.02864	0.01767	0.00159	0.05319	0.08092	0.02775	0.0386	0.03101	0.10451	0.03039	0.1011	0.04015	0.04072	0.02107	0.00114	0.00113	0.00192	0.00158	0.00185	0.0019	0.0033	0.00302	0.00132	0.00154	0.00474	0.00273	0.00309	0.00453	0.00183	0.002
TAG(16:1, 18:2, 18:2)	0.13042	0.04254	0.02255	0.01533	0.0014	0.05777	0.0849	0.03961	0.04823	0.02972	0.08155	0.02802	0.10036	0.03579	0.0397	0.01845	0.00083	0.00087	0.00221	0.00191	0.00114	0.0018	0.00373	0.00303	0.00107	0.00121	0.00393	0.00299	0.00281	0.00596	0.00235	0.00188
TAG(16:0, 16:0, 20:4)	0.003	0.00096	0.00135	0.00079	0.0002	0.00244	0.00408	0.00379	0.00263	0.002	0.00417	0.00162	0.00512	0.00225	0.00248	0.00157	0.00025	0.00045	0.00085	0.0003	0.0006	0.0005	0.00071	0.00083	0.00062	0.00054	0.00179	0.00101	0.00095	0.00099	0.00074	0.00079
TAG(16:0, 18:2, 18:2)	1.94221	0.64033	0.40025	0.2757	0.03154	0.73302	1.20886	0.40212	0.55929	0.39937	1.1748	0.3967	1.23947	0.56547	0.58999	0.32151	0.01866	0.02253	0.04123	0.0361	0.03761	0.03129	0.05772	0.05987	0.02888	0.033	0.08041	0.0495	0.05425	0.08676	0.03977	0.03912
TAG(16:0, 18:1, 18:3)	0.12371	0.02795	0.02408	0.01471	0.00192	0.0481	0.07248	0.02666	0.03644	0.02816	0.07932	0.02549	0.1079	0.03419	0.03632	0.01747	0.0011	0.0014	0.0027	0.0022	0.00233	0.00196	0.00335	0.0035	0.00181	0.00179	0.00531	0.00297	0.00325	0.00584	0.00259	0.00252
TAG(16:1, 18:1, 18:2)	0.15876	0.04241	0.02674	0.01516	0.0024	0.08589	0.10863	0.06461	0.07161	0.03893	0.11023	0.03361	0.18542	0.04581	0.05007	0.02367	0.00135	0.00152	0.00361	0.0032	0.00201	0.00337	0.00646	0.00513	0.0019	0.00221	0.00643	0.00501	0.00414	0.01027	0.00333	0.00322
TAG(16:1, 18:2, 18:0)	0.0116	0.00367	0.00269	0.00202	0.0004	0.00718	0.00984	0.00507	0.00724	0.00488	0.01192	0.00399	0.01443	0.00564	0.00468	0.00288	0.00023	0.00035	0.00061	0.00049	0.00044	0.0006	0.00092	0.00068	0.00037	0.00042	0.00138	0.00095	0.00083	0.00132	0.00064	0.00062
TAG(16:1, 18:1, 18:1)	0.06499	0.01703	0.012	0.00687	0.00167	0.04456	0.05213	0.03671	0.04215	0.02183	0.05523	0.01632	0.1317	0.02197	0.02599	0.00994	0.00113	0.00136	0.00262	0.00224	0.00157	0.00249	0.00402	0.0033	0.00174	0.00188	0.00427	0.00332	0.00305	0.00694	0.00275	0.00264
TAG(16:0, 18:2, 18:1)	1.39302	0.38682	0.28335	0.18049	0.02968	0.62475	0.91698	0.35973	0.50685	0.36043	0.92355	0.31612	1.35306	0.44518	0.47241	0.23303	0.01424	0.01914	0.04124	0.03267	0.0301	0.02626	0.05306	0.05301	0.02567	0.03017	0.0689	0.04664	0.0458	0.08602	0.03996	0.03668
TAG(16:0, 18:1, 18:1)	0.85609	0.20681	0.17268	0.09981	0.03345	0.49475	0.61106	0.31408	0.40409	0.26425	0.63626	0.21204	1.41124	0.31208	0.33515	0.15453	0.01928	0.02494	0.04774	0.03524	0.03207	0.03485	0.0549	0.05096	0.03216	0.03665	0.06177	0.05364	0.04622	0.0788	0.04486	0.0442
TAG(16:0, 18:2, 18:0)	0.12092	0.03688	0.02726	0.01865	0.00395	0.05835	0.09083	0.03583	0.05017	0.03805	0.09618	0.03277	0.1231	0.04977	0.04988	0.02589	0.00241	0.00341	0.00608	0.00442	0.00513	0.00408	0.00705	0.00718	0.00427	0.00492	0.01126	0.00705	0.0075	0.00983	0.00543	0.00642
TAG(16:1, 18:0, 18:1)	0.00917	0.00247	0.00229	0.00144	0.00052	0.00689	0.00842	0.00589	0.00801	0.00428	0.01055	0.00318	0.0211	0.00496	0.00459	0.00228	0.00034	0.00045	0.00085	0.00064	0.00047	0.00077	0.00093	0.0009	0.00049	0.00061	0.00112	0.00091	0.00084	0.00135	0.00073	0.00092
TAG(16:0, 18:1, 18:0)	0.05946	0.01746	0.01528	0.00936	0.00422	0.03684	0.04621	0.02404	0.03288	0.02334	0.05212	0.0198	0.10817	0.02967	0.02832	0.01419	0.00253	0.00364	0.00564	0.00419	0.00447	0.00486	0.00553	0.00563	0.0041	0.00458	0.00746	0.00547	0.0054	0.00695	0.0053	0.00586
TAG(18:3, 18:2, 18:1)	0.10159	0.0363	0.01962	0.01591	0.00188	0.04364	0.06281	0.02766	0.03209	0.02305	0.06062	0.02266	0.06446	0.03891	0.0276	0.01843	0.00133	0.00191	0.00218	0.00206	0.00231	0.00225	0.00333	0.00318	0.00172	0.0022	0.004	0.00346	0.00305	0.00462	0.00269	0.00227
TAG(20:4, 18:2, 16:0)	0.0549	0.01944	0.02127	0.01308	0.00178	0.04366	0.06721	0.04413	0.03931	0.03399	0.07308	0.02923	0.08392	0.03819	0.04357	0.02459	0.00176	0.00537	0.0083	0.00242	0.00816	0.00539	0.00809	0.0095	0.00552	0.00559	0.01633	0.0102	0.01065	0.01129	0.00758	0.00765
TAG(18:2, 18:2, 18:2)	0.47722	0.282	0.11237	0.11536	0.01674	0.17797	0.33177	0.12555	0.13999	0.11425	0.27722	0.11607	0.21431	0.27729	0.14586	0.10805	0.01021	0.01254	0.01471	0.0161	0.01599	0.01604	0.02511	0.0243	0.01124	0.01441	0.02489	0.02267	0.02118	0.02516	0.01903	0.01701
TAG(20:3, 18:2, 16:0)	0.02735	0.00953	0.00722	0.00439	0.00083	0.02087	0.0261	0.01973	0.02211	0.01577	0.02713	0.01294	0.04161	0.01757	0.01551	0.00768	0.00056	0.00113	0.00218	0.00121	0.00186	0.0016	0.00305	0.00309	0.00156	0.0015	0.00423	0.00338	0.00298	0.00419	0.00226	0.00236
TAG(18:3, 18:2, 18:0)	0.00803	0.00366	0.00207	0.00153	0.00031	0.00379	0.00553	0.00254	0.00342	0.00285	0.00706	0.00222	0.00574	0.00414	0.00295	0.00173	0.00032	0.00033	0.00037	0.00041	0.00037	0.00053	0.00055	0.00061	0.00035	0.00042	0.00109	0.00046	0.00062	0.0008	0.00037	0.00053
TAG(18:3, 18:1, 18:1)	0.05194	0.02105	0.01219	0.00859	0.00222	0.02766	0.03648	0.01885	0.02151	0.01693	0.03967	0.01351	0.04929	0.02599	0.01866	0.01072	0.00134	0.00156	0.0019	0.00203	0.0023	0.00189	0.00353	0.00277	0.00149	0.00188	0.00346	0.00287	0.00271	0.00375	0.00278	0.0026
TAG(18:2, 18:2, 18:1)	0.68762	0.36262	0.14643	0.14086	0.02399	0.31308	0.49077	0.22682	0.2626	0.17647	0.43073	0.17363	0.37957	0.39302	0.21683	0.15007	0.01475	0.01799	0.0264	0.02523	0.02172	0.02222	0.04112	0.03494	0.01649	0.0211	0.03559	0.03421	0.03301	0.04054	0.02617	0.02445
TAG(16:0, 18:1, 20:4)	0.03413	0.01035	0.01149	0.00705	0.00175	0.02839	0.03715	0.02613	0.02407	0.02045	0.04251	0.01664	0.06588	0.02062	0.02465	0.01354	0.00143	0.00324	0.00571	0.00243	0.00512	0.00398	0.00563	0.00616	0.00407	0.00397	0.00952	0.00663	0.00644	0.00811	0.00547	0.00564
TAG(20:2, 18:2, 16:0)	0.01508	0.00812	0.00486	0.0033	0.00065	0.01338	0.01765	0.01266	0.01325	0.00942	0.01789	0.00802	0.02858	0.01207	0.00971	0.00493	0.0004	0.00057	0.00115	0.0006	0.00092	0.00094	0.00166	0.00156	0.00076	0.00113	0.00215	0.00194	0.00163	0.0024	0.0012	0.00127
TAG(20:3, 18:1, 16:0)	0.0167	0.00659	0.00445	0.00287	0.00109	0.01642	0.01751	0.01289	0.01415	0.00955	0.01706	0.00775	0.03737	0.01021	0.00977	0.00554	0.00053	0.00109	0.00228	0.00134	0.00184	0.0014	0.00274	0.00248	0.00154	0.00172	0.00308	0.00328	0.00299	0.00307	0.00245	0.0023
TAG(20:4, 18:0, 16:0)	0.00558	0.00202	0.00177	0.00128	0.00032	0.00361	0.0056	0.00436	0.00418	0.00315	0.00611	0.00272	0.00781	0.00391	0.00401	0.00246	0.00025	0.00073	0.00114	0.00047	0.001	0.00075	0.00104	0.00132	0.00091	0.00095	0.00215	0.00125	0.00137	0.00148	0.00112	0.00126
TAG(18:1, 18:2, 18:1)	0.64649	0.27401	0.13028	0.10922	0.03027	0.37699	0.48928	0.28403	0.32127	0.19528	0.47354	0.16252	0.56387	0.34307	0.21657	0.14553	0.01669	0.02025	0.03187	0.03079	0.02545	0.02883	0.04932	0.0396	0.02283	0.02647	0.03929	0.04475	0.03706	0.04821	0.03511	0.0321
TAG(18:2, 18:2, 18:0)	0.05638	0.02951	0.01428	0.01324	0.0037	0.02439	0.03818	0.01784	0.02429	0.01864	0.04698	0.01478	0.03401	0.032	0.02096	0.015	0.00227	0.00298	0.00421	0.00393	0.00447	0.00404	0.00532	0.00466	0.00347	0.00384	0.00807	0.00467	0.00593	0.00652	0.00466	0.00425
TAG(18:3, 18:0, 18:1)	0.00915	0.00413	0.00277	0.00215	0.00068	0.00604	0.00729	0.00419	0.00515	0.00415	0.00973	0.00334	0.00947	0.00518	0.00378	0.00256	0.00042	0.00043	0.00083	0.00078	0.00075	0.00075	0.001	0.00082	0.00071	0.00057	0.00126	0.00089	0.00088	0.00114	0.00094	0.00077
TAG(20:2, 18:1, 16:0)	0.02537	0.01328	0.00998	0.0071	0.00159	0.02651	0.03431	0.01801	0.02445	0.01668	0.03358	0.01543	0.06	0.0205	0.01756	0.00879	0.00068	0.00118	0.00322	0.00147	0.00214	0.002	0.00381	0.0032	0.00186	0.00204	0.00458	0.00407	0.00357	0.00406	0.00271	0.00298
TAG(18:1, 18:1, 18:1)	0.29482	0.11826	0.07287	0.05573	0.02664	0.19686	0.23651	0.1599	0.19216	0.1111	0.2431	0.09206	0.38546	0.17304	0.11681	0.07851	0.01825	0.02202	0.0312	0.02551	0.02642	0.02975	0.03723	0.03027	0.02316	0.02614	0.03453	0.03767	0.03193	0.03787	0.03135	0.02914
TAG(18:2, 18:1, 18:0)	0.08234	0.03889	0.02351	0.01919	0.00713	0.05013	0.07148	0.03601	0.04907	0.03417	0.07748	0.02915	0.08751	0.0489	0.03701	0.02388	0.0034	0.00484	0.0089	0.00676	0.00732	0.00715	0.01	0.00871	0.00586	0.0067	0.01214	0.00855	0.01059	0.01045	0.00897	0.00875
TAG(18:1, 18:1, 18:0)	0.06259	0.02876	0.02209	0.01645	0.01066	0.04918	0.05969	0.03745	0.05081	0.02922	0.06252	0.02615	0.10141	0.04838	0.03366	0.02407	0.00637	0.00753	0.01404	0.00978	0.01071	0.01132	0.01427	0.01207	0.00989	0.01061	0.01334	0.01432	0.0128	0.01235	0.01236	0.01295
TAG(18:2, 18:0, 18:0)	0.00735	0.00442	0.00436	0.00319	0.00071	0.00685	0.01241	0.00453	0.00796	0.0064	0.01445	0.00585	0.01423	0.00863	0.0062	0.00395	0.00059	0.00091	0.00188	0.00088	0.00136	0.00122	0.00162	0.00145	0.0012	0.00132	0.00277	0.00174	0.00211	0.00165	0.00166	0.00157
TAG(18:1, 18:0, 18:0)	0.00576	0.0037	0.00338	0.00258	0.00184	0.00508	0.00619	0.00456	0.00598	0.00449	0.00681	0.00281	0.00877	0.00647	0.00338	0.00376	0.00146	0.00152	0.0019	0.00162	0.00209	0.002	0.00201	0.00201	0.00182	0.00185	0.00256	0.00252	0.00218	0.00209	0.00183	0.00261
TAG(18:2, 18:2, 20:0)	0.02343	0.0149	0.00662	0.00574	0.00122	0.01911	0.02321	0.01604	0.0173	0.01263	0.02211	0.01091	0.02488	0.01923	0.01191	0.00861	0.00063	0.00112	0.00201	0.00145	0.00184	0.00132	0.003	0.00265	0.00149	0.00125	0.00308	0.00295	0.00289	0.00311	0.00234	0.00221

## Sheet: Sheet2
	WT
	sham					6 h
12:0FFA	0.14423	0.15103	0.14533	0.13735	0.15304	0.13831	0.13498	0.16281	0.16107	0.14179	0.17103	0.15455	0.17293	0.18129	0.15825	0.17386
14:0FFA	0.18907	0.11197	0.11241	0.10274	0.10242	0.13183	0.10634	0.19802	0.15043	0.12626	0.13745	0.11531	0.10828	0.14021	0.09989	0.11421
15:0FFA	0.08306	0.05267	0.04423	0.04	0.03733	0.0514	0.04156	0.11697	0.07674	0.05615	0.06345	0.05948	0.04196	0.059	0.03757	0.03329
16:1FFA	0.82126	0.33246	0.37452	0.2763	0.14372	0.50696	0.33665	0.88447	0.46651	0.43885	0.35596	0.18195	0.17738	0.24376	0.15996	0.1565
16:0FFA	4.19668	2.58798	2.96973	2.91562	1.702	3.28552	2.58401	3.60411	3.43187	3.10382	2.62067	1.775	1.74837	1.80142	1.46883	1.70413
17:1FFA	0.07506	0.04234	0.03998	0.03233	0.0316	0.04423	0.03489	0.10365	0.06765	0.05384	0.04847	0.04979	0.0207	0.04756	0.03529	0.01681
17:0FFA	0.08147	0.05982	0.0266	0.04501	0.0436	0.04055	0.0312	0.06821	0.06251	0.04973	0.04884	0.04357	0.05304	0.03927	0.03511	0.03985
18:3FFA	0.71993	0.31322	0.33902	0.34435	0.0582	0.42988	0.26687	0.3825	0.3378	0.28348	0.24876	0.07793	0.05764	0.05453	0.04489	0.05445
18:2FFA	4.52507	3.03362	2.71233	2.96694	0.97417	2.85357	2.10805	2.5656	3.08247	2.43884	2.17136	1.00612	0.78403	0.7165	0.67953	0.71498
18:1FFA	3.13291	1.59757	1.78657	1.6197	1.09755	1.96062	1.3944	2.51364	2.16527	1.43074	1.50089	1.03952	0.9025	0.9123	0.84762	0.72836
18:0FFA	0.69707	0.59816	0.66993	0.71577	0.70262	0.64009	0.58749	0.61461	0.82194	0.79797	0.66975	0.67361	0.6949	0.66849	0.69337	0.71002
20:5FFA	0.2732	0.13359	0.12545	0.12482	0.01176	0.27719	0.16052	0.19674	0.1177	0.11231	0.11983	0.01063	0.00921	0.01122	0.00518	0.00579
20:4FFA	0.21838	0.17045	0.16462	0.20959	0.0885	0.21974	0.20097	0.24319	0.2113	0.21924	0.23265	0.11781	0.10567	0.09602	0.05403	0.10553
20:3FFA	0.07751	0.05173	0.04832	0.05007	0.03373	0.06246	0.06135	0.08486	0.07431	0.05536	0.05776	0.04502	0.03889	0.02762	0.02022	0.02638
20:2FFA	0.03895	0.03701	0.03516	0.03478	0.02245	0.03925	0.03676	0.05068	0.05914	0.0389	0.03545	0.02983	0.02397	0.02135	0.01585	0.02021
20:1FFA	0.06253	0.05314	0.06247	0.05747	0.03583	0.05734	0.05117	0.07675	0.08521	0.05806	0.04598	0.03679	0.02506	0.03458	0.02222	0.02455
20:0FFA	0.01657	0.01474	0.02804	0.02284	0.01279	0.02289	0.02056	0.02592	0.03615	0.02616	0.01965	0.01671	0.02153	0.01516	0.01046	0.01969
22:6FFA	0.44005	0.38124	0.26027	0.34256	0.06273	0.43679	0.38042	0.40392	0.2975	0.24643	0.33629	0.06637	0.0498	0.04168	0.01977	0.04272
22:5FFA	0.1299	0.06707	0.07182	0.08857	0.01009	0.09576	0.069	0.10144	0.09326	0.0442	0.05118	0.01576	0.01004	0.0099	0.00648	0.00646
22:4FFA	0.01242	0.01323	0.01145	0.01456	0.00552	0.01402	0.01902	0.0207	0.0183	0.01075	0.01369	0.00904	0.00668	0.00543	0.00346	0.00419
22:3FFA	0.00377	0.00299	0.00318	0.00323	0.00271	0.00424	0.00438	0.00804	0.00626	0.00443	0.00392	0.00426	0.00346	0.00313	0.00207	0.00169
22:2FFA	0.00253	0.00216	0.00278	0.00202	0.00198	0.00264	0.00272	0.00438	0.00571	0.00267	0.0031	0.00285	0.00207	0.00186	0.00118	0.00156
22:1FFA	0.01504	0.00723	0.01391	0.00946	0.01329	0.01406	0.01884	0.01671	0.01805	0.01321	0.01328	0.01241	0.01473	0.0077	0.00665	0.00653
22:0FFA	0.00489	0.00461	0.00764	0.00477	0.00485	0.00675	0.00637	0.00811	0.0118	0.00765	0.00625	0.00623	0.00656	0.00579	0.00427	0.00685
24:1FFA	0.00286	0.00225	0.00277	0.00209	0.00286	0.00232	0.00282	0.00351	0.00428	0.00328	0.00263	0.00316	0.00298	0.00313	0.00211	0.00287
DG(16:1/16:1)	0.33986	0.3904	0.49584	0.50467	0.04763	1.01611	0.57647	0.73331	0.26504	0.88702	0.373	0.11014	0.14278	0.12548	0.12054	0.11424
DG(16:0/16:1)	0.74275	1.24982	1.75175	2.39229	0.22667	2.72652	2.09974	1.35804	0.93805	3.32349	1.52358	0.53304	0.60087	0.71081	0.49154	0.70107
DG(16:0/16:0)	1.0598	3.37603	3.21493	6.95154	2.10594	3.2301	3.52283	1.42644	2.26282	5.27426	3.6488	2.71638	3.75648	2.89242	2.61176	3.83897
DG(16:1/18:2)	3.49248	5.6192	4.38942	5.89081	0.32333	7.47701	5.34172	3.55984	3.06467	8.13824	4.1611	0.73208	0.63995	0.72831	0.56096	0.67986
DG(16:0/18:3)	0.82195	1.27632	1.37595	2.15803	0.08928	1.96254	1.51383	0.7256	0.98169	2.0015	1.1998	0.23674	0.29254	0.24191	0.17119	0.33529
DG(16:1/18:1)	2.08737	3.77079	4.01349	5.43203	0.6769	6.35036	5.06815	3.64982	2.38284	8.35752	3.61183	0.97149	1.08727	1.2122	0.97977	1.00595
DG(16:0/18:2)	31.5918	94.09	74.5502	149.109	12.8364	76.3534	81.9062	23.738	43.0486	126.693	71.7828	19.0757	20.3295	20.8166	18.2367	27.1083
DG(18:1/16:0)	8.33617	18.5613	17.0925	30.7821	5.73036	21.0364	20.6721	10.8598	11.0282	31.4324	17.3668	6.77329	7.57198	7.87736	7.48608	8.33678
DG(18:0/16:0)	0.18921	0.6165	0.67885	1.46957	0.67963	0.6503	0.72273	0.2494	0.50497	1.12969	0.84875	0.70593	0.98248	0.84648	0.65186	1.1509
DG(18:2/18:2)	32.3154	104.602	52.563	114.853	4.28452	63.0111	55.8649	14.7549	45.0916	82.7591	52.5099	8.28112	7.73445	7.06834	7.4674	9.84219
DG(18:1/18:3)	3.48993	9.13125	5.90457	11.6706	0.68922	7.61613	6.4082	2.51126	4.46845	9.87585	5.75136	1.13887	0.9984	0.95749	0.98909	1.35937
DG(16:0/20:4)	0.86531	2.92425	2.63157	5.09097	1.71156	2.64216	3.22044	1.0251	1.99471	6.05984	3.19798	2.72924	2.91538	2.91053	2.88263	3.83009
DG(18:1/18:2)	29.5313	100.771	62.8087	136.561	13.8608	71.3756	71.5528	22.4857	49.3201	113.272	67.5479	16.8607	14.4921	14.88	18.7606	17.5189
DG(18:1/18:1)	15.1505	34.039	26.2581	44.6575	9.361	34.9526	35.1938	19.6139	21.2127	51.3432	29.7911	10.3422	10.3158	11.1823	12.2372	9.984
DG(18:0/18:2)	2.4576	9.6822	6.247	14.617	5.12168	7.04502	6.83974	1.77904	4.61913	11.3283	8.28722	4.1365	4.11285	4.09198	5.7035	6.19456
DG(18:0/18:1)	0.54394	2.07553	1.80104	4.61917	2.31146	1.94354	2.23913	0.71557	1.55621	3.24209	2.58273	2.32674	2.78026	2.72531	2.10865	3.14465
DG(18:0/18:1)	0.35697	0.98166	0.70755	1.23401	0.36156	0.9128	0.90822	0.46776	0.4849	1.34992	0.88575	0.29854	3.10728	0.32313	2.53278	3.67196
DG(16:0/22:6)	2.23872	8.25345	5.9179	12.4834	1.56952	7.74893	8.73311	2.39603	5.78705	11.0127	7.24391	2.40688	3.48701	3.01987	2.24549	3.87918
DG(18:1/20:4)	1.58952	4.5338	4.53761	9.55292	1.64751	5.57999	6.9786	2.13081	3.91067	10.7758	6.38102	2.74757	3.32618	3.2289	2.33525	4.17862
DG(18:1/20:3)	0.61094	2.28981	1.71827	3.9553	1.14663	2.06464	3.15099	1.04905	1.78873	3.8749	2.50037	1.46583	1.71567	1.71965	1.44404	1.98254
DG(18:0/20:4)	2.32193	7.82452	5.65515	12.042	5.15684	5.57179	7.21645	1.80314	3.63386	10.6077	5.94905	4.57131	5.40546	5.02408	6.47179	7.82704
DG(18:2/20:1)	0.5871	3.8875	2.34514	5.94207	0.76026	2.61999	3.45145	0.92105	2.06605	3.97583	2.5947	0.78598	0.79327	0.93201	0.65568	0.83176
DG(18:1/20:2)	0.20039	1.10703	0.73297	1.56988	0.45959	0.84845	1.24569	0.37051	0.63345	1.53256	0.87409	0.63579	0.72469	0.60639	0.49621	0.62014
DG(18:1/20:1)	0.2793	1.17	1.01112	2.2966	0.69574	1.24341	1.77373	0.73729	1.10035	1.90256	1.29186	0.68718	0.75289	0.86123	0.48057	0.64078
DG(18:1/22:6)	5.83066	19.6523	18.6441	35.1781	3.71305	23.8414	29.8675	7.87716	15.315	33.4983	21.0821	3.40678	5.31707	4.82353	3.76605	6.80056
DG(18:0/22:6)	0.59724	2.72523	1.62973	4.06816	1.13436	1.94788	2.38284	0.60057	1.51245	5.12069	2.26862	0.95204	1.57219	1.4714	1.37473	2.25239
TAG(16:1, 16:1, 16:1)	0.00713	0.00164	0.0018	0.00091	0.0002	0.00786	0.00231	0.01181	0.00288	0.00282	0.00132	0.00015	0.00027	0.00029	0.0002	0.00016
TAG(16:0, 16:1, 16:1)	0.01005	0.00185	0.00238	0.00125	0.00028	0.01076	0.00299	0.02636	0.00334	0.0041	0.00203	0.00047	0.00051	0.00067	0.00043	0.00041
TAG(16:0, 16:0, 16:1)	0.02302	0.00556	0.00644	0.00357	0.00101	0.02609	0.00894	0.04684	0.01306	0.01033	0.00563	0.0011	0.00143	0.00172	0.00117	0.00148
TAG(16:0, 16:0, 16:0)	0.01615	0.00712	0.00673	0.00424	0.00214	0.01719	0.00762	0.0279	0.01371	0.00957	0.00614	0.00188	0.00221	0.00287	0.00242	0.00223
TAG(16:0, 16:1, 18:3)	0.01016	0.00157	0.00204	0.00115	0.0001	0.00964	0.00226	0.01283	0.00274	0.00287	0.00148	6e-05	7e-05	9e-05	8e-05	5e-05
TAG(16:1, 16:1, 18:2)	0.06749	0.0207	0.01428	0.01091	0.00086	0.05018	0.01581	0.04869	0.02434	0.02138	0.01182	0.0005	0.00053	0.00089	0.00089	0.0007
TAG(16:1, 16:1, 18:1)	0.04867	0.01242	0.01019	0.0067	0.00084	0.03626	0.01167	0.05871	0.01912	0.01821	0.00941	0.00052	0.00076	0.00136	0.00105	0.00086
TAG(16:0, 16:1, 18:2)	0.1496	0.0334	0.03025	0.0174	0.0016	0.13321	0.03601	0.19692	0.05015	0.05245	0.02453	0.00097	0.0017	0.00314	0.00247	0.00187
TAG(16:1, 16:1, 18:0)	0.00234	0.00068	0.00075	0.0005	0.00011	0.0028	0.00089	0.00309	0.00165	0.00124	0.00087	7e-05	0.00011	0.00024	9e-05	0.00012
TAG(16:1, 16:0, 18:1)	0.06617	0.01238	0.01258	0.00629	0.00138	0.06115	0.01796	0.14645	0.02041	0.02439	0.01057	0.00103	0.00161	0.00244	0.00188	0.00154
TAG(16:0, 16:0, 18:2)	0.12102	0.04397	0.02883	0.02084	0.00312	0.11032	0.0399	0.13926	0.0661	0.05068	0.03029	0.00234	0.00378	0.00634	0.00458	0.00506
TAG(16:1, 16:0, 18:0)	0.00438	0.00135	0.00123	0.00055	0.00036	0.00478	0.00166	0.00757	0.0023	0.00221	0.00112	0.0003	0.00036	0.00045	0.00043	0.00035
TAG(16:0, 16:0, 18:1)	0.16465	0.05242	0.04565	0.02845	0.0096	0.16244	0.06124	0.29656	0.09726	0.07561	0.04314	0.00632	0.00902	0.01483	0.01085	0.01164
TAG(16:0, 18:2, 18:3)	0.14363	0.03308	0.02864	0.01767	0.00159	0.10451	0.03039	0.1011	0.04015	0.04072	0.02107	0.00114	0.00113	0.00192	0.00158	0.00185
TAG(16:1, 18:2, 18:2)	0.13042	0.04254	0.02255	0.01533	0.0014	0.08155	0.02802	0.10036	0.03579	0.0397	0.01845	0.00083	0.00087	0.00221	0.00191	0.00114
TAG(16:0, 16:0, 20:4)	0.003	0.00096	0.00135	0.00079	0.0002	0.00417	0.00162	0.00512	0.00225	0.00248	0.00157	0.00025	0.00045	0.00085	0.0003	0.0006
TAG(16:0, 18:2, 18:2)	1.94221	0.64033	0.40025	0.2757	0.03154	1.1748	0.3967	1.23947	0.56547	0.58999	0.32151	0.01866	0.02253	0.04123	0.0361	0.03761
TAG(16:0, 18:1, 18:3)	0.12371	0.02795	0.02408	0.01471	0.00192	0.07932	0.02549	0.1079	0.03419	0.03632	0.01747	0.0011	0.0014	0.0027	0.0022	0.00233
TAG(16:1, 18:1, 18:2)	0.15876	0.04241	0.02674	0.01516	0.0024	0.11023	0.03361	0.18542	0.04581	0.05007	0.02367	0.00135	0.00152	0.00361	0.0032	0.00201
TAG(16:1, 18:2, 18:0)	0.0116	0.00367	0.00269	0.00202	0.0004	0.01192	0.00399	0.01443	0.00564	0.00468	0.00288	0.00023	0.00035	0.00061	0.00049	0.00044
TAG(16:1, 18:1, 18:1)	0.06499	0.01703	0.012	0.00687	0.00167	0.05523	0.01632	0.1317	0.02197	0.02599	0.00994	0.00113	0.00136	0.00262	0.00224	0.00157
TAG(16:0, 18:2, 18:1)	1.39302	0.38682	0.28335	0.18049	0.02968	0.92355	0.31612	1.35306	0.44518	0.47241	0.23303	0.01424	0.01914	0.04124	0.03267	0.0301
TAG(16:0, 18:1, 18:1)	0.85609	0.20681	0.17268	0.09981	0.03345	0.63626	0.21204	1.41124	0.31208	0.33515	0.15453	0.01928	0.02494	0.04774	0.03524	0.03207
TAG(16:0, 18:2, 18:0)	0.12092	0.03688	0.02726	0.01865	0.00395	0.09618	0.03277	0.1231	0.04977	0.04988	0.02589	0.00241	0.00341	0.00608	0.00442	0.00513
TAG(16:1, 18:0, 18:1)	0.00917	0.00247	0.00229	0.00144	0.00052	0.01055	0.00318	0.0211	0.00496	0.00459	0.00228	0.00034	0.00045	0.00085	0.00064	0.00047
TAG(16:0, 18:1, 18:0)	0.05946	0.01746	0.01528	0.00936	0.00422	0.05212	0.0198	0.10817	0.02967	0.02832	0.01419	0.00253	0.00364	0.00564	0.00419	0.00447
TAG(18:3, 18:2, 18:1)	0.10159	0.0363	0.01962	0.01591	0.00188	0.06062	0.02266	0.06446	0.03891	0.0276	0.01843	0.00133	0.00191	0.00218	0.00206	0.00231
TAG(20:4, 18:2, 16:0)	0.0549	0.01944	0.02127	0.01308	0.00178	0.07308	0.02923	0.08392	0.03819	0.04357	0.02459	0.00176	0.00537	0.0083	0.00242	0.00816
TAG(18:2, 18:2, 18:2)	0.47722	0.282	0.11237	0.11536	0.01674	0.27722	0.11607	0.21431	0.27729	0.14586	0.10805	0.01021	0.01254	0.01471	0.0161	0.01599
TAG(20:3, 18:2, 16:0)	0.02735	0.00953	0.00722	0.00439	0.00083	0.02713	0.01294	0.04161	0.01757	0.01551	0.00768	0.00056	0.00113	0.00218	0.00121	0.00186
TAG(18:3, 18:2, 18:0)	0.00803	0.00366	0.00207	0.00153	0.00031	0.00706	0.00222	0.00574	0.00414	0.00295	0.00173	0.00032	0.00033	0.00037	0.00041	0.00037
TAG(18:3, 18:1, 18:1)	0.05194	0.02105	0.01219	0.00859	0.00222	0.03967	0.01351	0.04929	0.02599	0.01866	0.01072	0.00134	0.00156	0.0019	0.00203	0.0023
TAG(18:2, 18:2, 18:1)	0.68762	0.36262	0.14643	0.14086	0.02399	0.43073	0.17363	0.37957	0.39302	0.21683	0.15007	0.01475	0.01799	0.0264	0.02523	0.02172
TAG(16:0, 18:1, 20:4)	0.03413	0.01035	0.01149	0.00705	0.00175	0.04251	0.01664	0.06588	0.02062	0.02465	0.01354	0.00143	0.00324	0.00571	0.00243	0.00512
TAG(20:2, 18:2, 16:0)	0.01508	0.00812	0.00486	0.0033	0.00065	0.01789	0.00802	0.02858	0.01207	0.00971	0.00493	0.0004	0.00057	0.00115	0.0006	0.00092
TAG(20:3, 18:1, 16:0)	0.0167	0.00659	0.00445	0.00287	0.00109	0.01706	0.00775	0.03737	0.01021	0.00977	0.00554	0.00053	0.00109	0.00228	0.00134	0.00184
TAG(20:4, 18:0, 16:0)	0.00558	0.00202	0.00177	0.00128	0.00032	0.00611	0.00272	0.00781	0.00391	0.00401	0.00246	0.00025	0.00073	0.00114	0.00047	0.001
TAG(18:1, 18:2, 18:1)	0.64649	0.27401	0.13028	0.10922	0.03027	0.47354	0.16252	0.56387	0.34307	0.21657	0.14553	0.01669	0.02025	0.03187	0.03079	0.02545
TAG(18:2, 18:2, 18:0)	0.05638	0.02951	0.01428	0.01324	0.0037	0.04698	0.01478	0.03401	0.032	0.02096	0.015	0.00227	0.00298	0.00421	0.00393	0.00447
TAG(18:3, 18:0, 18:1)	0.00915	0.00413	0.00277	0.00215	0.00068	0.00973	0.00334	0.00947	0.00518	0.00378	0.00256	0.00042	0.00043	0.00083	0.00078	0.00075
TAG(20:2, 18:1, 16:0)	0.02537	0.01328	0.00998	0.0071	0.00159	0.03358	0.01543	0.06	0.0205	0.01756	0.00879	0.00068	0.00118	0.00322	0.00147	0.00214
TAG(18:1, 18:1, 18:1)	0.29482	0.11826	0.07287	0.05573	0.02664	0.2431	0.09206	0.38546	0.17304	0.11681	0.07851	0.01825	0.02202	0.0312	0.02551	0.02642
TAG(18:2, 18:1, 18:0)	0.08234	0.03889	0.02351	0.01919	0.00713	0.07748	0.02915	0.08751	0.0489	0.03701	0.02388	0.0034	0.00484	0.0089	0.00676	0.00732
TAG(18:1, 18:1, 18:0)	0.06259	0.02876	0.02209	0.01645	0.01066	0.06252	0.02615	0.10141	0.04838	0.03366	0.02407	0.00637	0.00753	0.01404	0.00978	0.01071
TAG(18:2, 18:0, 18:0)	0.00735	0.00442	0.00436	0.00319	0.00071	0.01445	0.00585	0.01423	0.00863	0.0062	0.00395	0.00059	0.00091	0.00188	0.00088	0.00136
TAG(18:1, 18:0, 18:0)	0.00576	0.0037	0.00338	0.00258	0.00184	0.00681	0.00281	0.00877	0.00647	0.00338	0.00376	0.00146	0.00152	0.0019	0.00162	0.00209
TAG(18:2, 18:2, 20:0)	0.02343	0.0149	0.00662	0.00574	0.00122	0.02211	0.01091	0.02488	0.01923	0.01191	0.00861	0.00063	0.00112	0.00201	0.00145	0.00184

## Sheet: Sheet3
	AS-ATGL KO
	sham					6 h
12:0FFA	0.12675	0.13204	0.15882	0.14236	0.13986	0.1729	0.17774	0.15463	0.15144	0.18444	0.17157	0.15561	0.20808	0.18527	0.18869	0.18361
14:0FFA	0.12413	0.12417	0.10675	0.13053	0.10926	0.12075	0.13492	0.10082	0.0997	0.13783	0.13068	0.12176	0.18232	0.16811	0.16994	0.15643
15:0FFA	0.05077	0.05133	0.03767	0.05952	0.03778	0.04457	0.05046	0.02657	0.04463	0.05957	0.06007	0.05494	0.07725	0.0728	0.07057	0.06726
16:1FFA	0.43914	0.55496	0.23008	0.57168	0.35452	0.20834	0.25487	0.21153	0.11971	0.16273	0.29535	0.27691	0.225	0.33446	0.24681	0.20893
16:0FFA	2.50938	3.58879	2.28941	3.00351	2.80523	1.71016	1.84546	2.00852	1.18954	1.42305	2.9132	2.02326	2.16057	2.4784	2.01873	1.73817
17:1FFA	0.04508	0.04893	0.03908	0.05318	0.03904	0.03858	0.0368	0.03724	0.03864	0.04601	0.05018	0.04247	0.04018	0.04816	0.04249	0.0373
17:0FFA	0.03691	0.04803	0.04385	0.04442	0.03781	0.05374	0.0375	0.03695	0.03161	0.05755	0.06567	0.03803	0.04964	0.04703	0.04253	0.05709
18:3FFA	0.28559	0.38828	0.08172	0.32466	0.24771	0.06207	0.08368	0.06453	0.02062	0.02711	0.10573	0.07309	0.08573	0.07941	0.06232	0.04955
18:2FFA	2.11875	3.14218	1.01427	2.46591	2.1167	0.76748	1.06496	0.94733	0.36206	0.44806	1.61708	0.9714	1.18264	0.99323	0.88189	0.71203
18:1FFA	1.6535	2.28665	1.57891	2.05676	1.76477	0.89868	1.13237	0.79746	0.47804	0.6767	1.38068	0.99495	0.99505	1.14604	0.90475	0.73836
18:0FFA	0.48336	0.78566	0.90591	0.72875	0.7645	0.66612	0.62942	0.70912	0.56926	0.61641	1.45322	0.67044	0.82965	0.8236	0.66647	0.67265
20:5FFA	0.13765	0.13304	0.01021	0.1498	0.09021	0.01088	0.02664	0.01018	0.00297	0.00465	0.03264	0.01958	0.02431	0.01598	0.01619	0.01174
20:4FFA	0.1899	0.24296	0.06114	0.24059	0.18357	0.11587	0.12422	0.10084	0.03562	0.03485	0.22826	0.15029	0.17795	0.10133	0.19016	0.13349
20:3FFA	0.05972	0.0694	0.0344	0.08697	0.06769	0.03591	0.04457	0.03517	0.01294	0.01411	0.06513	0.04551	0.04944	0.03353	0.04161	0.0349
20:2FFA	0.0384	0.04453	0.03427	0.05345	0.04273	0.02417	0.03013	0.02358	0.01302	0.0137	0.03592	0.03281	0.02844	0.02212	0.0232	0.02236
20:1FFA	0.04907	0.06768	0.06629	0.07774	0.06386	0.03697	0.04353	0.03625	0.02229	0.0251	0.05721	0.04266	0.03889	0.03592	0.0316	0.02769
20:0FFA	0.01734	0.02868	0.02422	0.0245	0.02917	0.02118	0.02073	0.01677	0.01194	0.01784	0.04583	0.02035	0.02514	0.01923	0.01735	0.01793
22:6FFA	0.29249	0.29171	0.02439	0.37898	0.18869	0.06873	0.08974	0.04565	0.01365	0.01123	0.10831	0.09768	0.09428	0.05491	0.1146	0.06997
22:5FFA	0.06808	0.07367	0.00472	0.08676	0.05358	0.00843	0.01839	0.01115	0.0031	0.00383	0.02108	0.02798	0.01939	0.01466	0.02022	0.01512
22:4FFA	0.01773	0.01521	0.00417	0.02116	0.01463	0.00678	0.01076	0.00465	0.00217	0.00252	0.00658	0.01112	0.00865	0.00523	0.00992	0.00786
22:3FFA	0.0045	0.00382	0.00274	0.00623	0.0043	0.00353	0.00427	0.00184	0.00233	0.00282	0.00433	0.00278	0.00296	0.00236	0.00322	0.00317
22:2FFA	0.00269	0.0027	0.00233	0.00366	0.00315	0.00213	0.00271	0.00207	0.0014	0.00159	0.00344	0.00298	0.00202	0.00173	0.00189	0.00152
22:1FFA	0.00979	0.0165	0.01209	0.01475	0.01663	0.00837	0.01086	0.00633	0.01294	0.00755	0.01175	0.01134	0.00982	0.01313	0.00849	0.00704
22:0FFA	0.00509	0.00686	0.00495	0.00695	0.00738	0.0064	0.00594	0.00616	0.00427	0.00519	0.01024	0.00564	0.00771	0.00527	0.00469	0.0051
24:1FFA	0.00293	0.00291	0.00417	0.00302	0.00318	0.00273	0.00279	0.0034	0.00281	0.00205	0.00541	0.00297	0.00343	0.00319	0.00223	0.0022
DG(16:1/16:1)	1.01471	1.2431	0.78539	1.15493	0.7688	0.24969	0.21342	0.25945	0.23773	0.09663	0.08483	0.15038	0.13478	0.49901	0.20609	0.18639
DG(16:0/16:1)	2.80278	3.38795	1.84492	2.7772	2.3868	0.9161	0.97342	1.50247	0.80266	0.3525	0.32894	0.70253	0.49093	1.74758	1.14921	0.60045
DG(16:0/16:0)	3.84658	4.50517	2.45495	3.61577	4.13621	3.18072	3.00447	4.66046	4.20485	1.57033	1.2733	2.15344	1.99488	3.46008	4.77398	2.45283
DG(16:1/18:2)	8.45001	11.1677	5.65501	7.60693	5.67267	1.11385	1.44129	2.18131	0.80931	0.45102	0.46106	1.01507	0.63652	2.96303	1.1945	0.73708
DG(16:0/18:3)	1.77732	2.45656	0.91836	1.41082	1.48255	0.34067	0.36581	0.60059	0.32379	0.16935	0.13967	0.27387	0.20934	0.66697	0.43006	0.26986
DG(16:1/18:1)	8.59484	8.71475	5.77386	8.21346	6.09265	1.57383	2.14548	2.7119	1.26464	0.6082	0.62209	1.31961	0.82239	4.21207	2.14052	1.01977
DG(16:0/18:2)	93.7347	123.645	48.5598	77.866	81.3628	20.8668	27.8699	49.8316	27.1696	13.0286	12.1952	19.2953	18.0129	49.9876	34.251	16.6506
DG(18:1/16:0)	26.9067	29.9182	15.612	23.7657	22.4692	8.34126	10.1928	15.8224	9.34554	4.51276	3.58481	6.33068	5.00616	15.6376	12.9844	6.05627
DG(18:0/16:0)	0.78163	0.95738	0.58373	0.81417	0.81481	0.8055	0.77551	1.124	1.076	0.51622	0.43366	0.52969	0.52806	0.67052	1.65104	0.60653
DG(18:2/18:2)	73.1362	105.857	41.6227	56.1335	53.5243	9.92985	16.1844	23.359	8.48911	4.75674	4.48494	7.7564	6.47604	26.6994	12.6945	7.66464
DG(18:1/18:3)	9.13336	11.6381	4.80149	7.19502	6.94039	1.31861	1.88651	2.75497	1.14799	0.57607	0.61748	0.94658	0.76864	3.43808	1.8115	1.01933
DG(16:0/20:4)	4.24208	4.60332	4.52688	3.63839	4.11041	2.47593	2.84199	5.53773	4.14804	1.85566	1.42066	2.20204	1.97538	4.1155	4.82202	2.21226
DG(18:1/18:2)	100.327	123.129	60.7095	92.5536	81.8099	19.4723	30.47	40.1882	16.7598	8.83804	7.99514	15.0761	11.6263	42.9343	26.6959	13.6231
DG(18:1/18:1)	54.3934	53.9371	33.8207	52.1585	40.3402	14.1882	17.8923	23.7118	12.4506	6.81736	4.79495	9.69434	6.57654	23.1793	18.2655	10.1907
DG(18:0/18:2)	7.8932	11.4083	7.13796	8.766	10.3425	5.17582	5.15636	8.7474	5.96411	2.78051	3.72509	3.27827	4.10705	6.85435	6.77415	3.54851
DG(18:0/18:1)	2.53028	3.01164	1.88691	2.91967	2.92992	3.01216	2.95714	3.84738	3.16597	1.38303	1.02022	1.8657	1.73475	2.40744	4.03534	2.18686
DG(16:0/22:6)	8.37199	11.5582	5.70559	7.12159	6.68474	2.5499	3.49463	6.14349	4.65583	2.00821	1.50557	2.86624	2.15356	4.91323	5.16624	2.4921
DG(18:1/20:4)	8.24843	8.5242	6.67135	7.86718	7.7368	3.14643	4.4644	6.91835	3.54676	1.76413	1.33946	2.96905	2.31578	5.99953	5.54202	2.57419
DG(18:1/20:3)	3.93632	3.54253	3.02661	4.08197	3.53512	1.91877	2.60938	3.55713	1.68379	0.78962	0.68305	1.62186	1.21655	2.70633	3.07034	1.49798
DG(18:0/20:4)	7.02981	8.96659	7.98456	7.39247	8.54418	5.78207	5.18801	11.1326	8.4867	4.13317	3.20048	3.90282	4.9019	7.5676	7.69762	4.20564
DG(18:2/20:1)	3.83263	4.3756	2.58514	4.55244	3.59057	1.13172	1.76809	2.01168	0.9151	0.4691	0.57868	1.03241	0.78466	1.67884	1.50758	0.76557
DG(18:1/20:2)	1.35999	1.37592	1.1262	1.60878	1.47351	0.74826	0.86918	1.07201	0.75437	0.2803	0.22674	0.59125	0.37352	0.76463	1.00446	0.57357
DG(18:1/20:1)	2.08482	2.04108	1.30878	2.41885	2.12039	0.96314	1.18519	1.47301	0.74489	0.37146	0.33623	0.7218	0.50619	1.05419	1.18756	0.58002
DG(18:1/22:6)	26.0925	27.4313	14.9326	24.5441	24.4281	4.59831	10.4361	14.639	5.80892	2.41122	2.85548	6.12171	4.21074	14.7777	10.2524	4.61435
DG(18:0/22:6)	1.85168	3.47409	3.751	2.48644	4.14902	1.55438	1.62873	3.37329	2.13321	1.01982	1.61582	1.40127	1.47603	3.07827	2.38905	1.4152
TAG(16:1, 16:1, 16:1)	0.00547	0.00795	0.00548	0.00456	0.00239	0.00047	0.00047	0.00035	0.00032	0.00016	0.00042	0.00033	0.00039	0.00066	0.00027	0.00047
TAG(16:0, 16:1, 16:1)	0.00678	0.0104	0.00667	0.00741	0.00354	0.00101	0.00077	0.00062	0.00069	0.00039	0.00087	0.00076	0.00072	0.00103	0.00054	0.00069
TAG(16:0, 16:0, 16:1)	0.01502	0.0248	0.01443	0.01589	0.00957	0.00235	0.00188	0.00197	0.00194	0.00151	0.00254	0.00225	0.00209	0.00273	0.00159	0.00235
TAG(16:0, 16:0, 16:0)	0.01113	0.0171	0.00915	0.01201	0.00683	0.00307	0.00287	0.00257	0.00293	0.00255	0.00408	0.00394	0.00326	0.0035	0.00304	0.00342
TAG(16:0, 16:1, 18:3)	0.00447	0.0067	0.00332	0.00383	0.00262	0.00019	0.00017	0.00017	0.0001	8e-05	0.00034	0.00025	0.00018	0.00049	0.00016	0.00011
TAG(16:1, 16:1, 18:2)	0.03088	0.04463	0.02375	0.02397	0.01648	0.00101	0.00179	0.00149	0.0007	0.0006	0.00269	0.00148	0.00156	0.0032	0.00102	0.00091
TAG(16:1, 16:1, 18:1)	0.02826	0.03326	0.02347	0.0237	0.01515	0.00119	0.00196	0.0017	0.00086	0.0009	0.00226	0.0018	0.00155	0.00334	0.00131	0.00125
TAG(16:0, 16:1, 18:2)	0.0797	0.12193	0.05989	0.07098	0.04202	0.00299	0.00532	0.0048	0.00208	0.00227	0.00671	0.00592	0.00477	0.00877	0.00332	0.00367
TAG(16:1, 16:1, 18:0)	0.00161	0.00203	0.00152	0.00184	0.00122	0.00013	0.00021	0.0002	0.00015	0.00015	0.00049	0.00029	0.00025	0.00037	0.00013	0.00024
TAG(16:1, 16:0, 18:1)	0.04045	0.05363	0.03284	0.03904	0.02146	0.00239	0.00389	0.00318	0.00196	0.00197	0.00409	0.00383	0.0028	0.00661	0.00238	0.00261
TAG(16:0, 16:0, 18:2)	0.06595	0.123	0.04652	0.05648	0.03977	0.00532	0.00701	0.00745	0.00523	0.00466	0.01102	0.00973	0.00921	0.01103	0.00605	0.00681
TAG(16:1, 16:0, 18:0)	0.00294	0.00417	0.00253	0.00356	0.00188	0.0006	0.00057	0.00062	0.00042	0.00044	0.00061	0.00063	0.00043	0.00083	0.00041	0.00041
TAG(16:0, 16:0, 18:1)	0.11003	0.1669	0.079	0.10001	0.06668	0.0126	0.01575	0.01608	0.01264	0.01218	0.01873	0.01992	0.01714	0.02018	0.01391	0.01593
TAG(16:0, 18:2, 18:3)	0.05319	0.08092	0.02775	0.0386	0.03101	0.0019	0.0033	0.00302	0.00132	0.00154	0.00474	0.00273	0.00309	0.00453	0.00183	0.002
TAG(16:1, 18:2, 18:2)	0.05777	0.0849	0.03961	0.04823	0.02972	0.0018	0.00373	0.00303	0.00107	0.00121	0.00393	0.00299	0.00281	0.00596	0.00235	0.00188
TAG(16:0, 16:0, 20:4)	0.00244	0.00408	0.00379	0.00263	0.002	0.0005	0.00071	0.00083	0.00062	0.00054	0.00179	0.00101	0.00095	0.00099	0.00074	0.00079
TAG(16:0, 18:2, 18:2)	0.73302	1.20886	0.40212	0.55929	0.39937	0.03129	0.05772	0.05987	0.02888	0.033	0.08041	0.0495	0.05425	0.08676	0.03977	0.03912
TAG(16:0, 18:1, 18:3)	0.0481	0.07248	0.02666	0.03644	0.02816	0.00196	0.00335	0.0035	0.00181	0.00179	0.00531	0.00297	0.00325	0.00584	0.00259	0.00252
TAG(16:1, 18:1, 18:2)	0.08589	0.10863	0.06461	0.07161	0.03893	0.00337	0.00646	0.00513	0.0019	0.00221	0.00643	0.00501	0.00414	0.01027	0.00333	0.00322
TAG(16:1, 18:2, 18:0)	0.00718	0.00984	0.00507	0.00724	0.00488	0.0006	0.00092	0.00068	0.00037	0.00042	0.00138	0.00095	0.00083	0.00132	0.00064	0.00062
TAG(16:1, 18:1, 18:1)	0.04456	0.05213	0.03671	0.04215	0.02183	0.00249	0.00402	0.0033	0.00174	0.00188	0.00427	0.00332	0.00305	0.00694	0.00275	0.00264
TAG(16:0, 18:2, 18:1)	0.62475	0.91698	0.35973	0.50685	0.36043	0.02626	0.05306	0.05301	0.02567	0.03017	0.0689	0.04664	0.0458	0.08602	0.03996	0.03668
TAG(16:0, 18:1, 18:1)	0.49475	0.61106	0.31408	0.40409	0.26425	0.03485	0.0549	0.05096	0.03216	0.03665	0.06177	0.05364	0.04622	0.0788	0.04486	0.0442
TAG(16:0, 18:2, 18:0)	0.05835	0.09083	0.03583	0.05017	0.03805	0.00408	0.00705	0.00718	0.00427	0.00492	0.01126	0.00705	0.0075	0.00983	0.00543	0.00642
TAG(16:1, 18:0, 18:1)	0.00689	0.00842	0.00589	0.00801	0.00428	0.00077	0.00093	0.0009	0.00049	0.00061	0.00112	0.00091	0.00084	0.00135	0.00073	0.00092
TAG(16:0, 18:1, 18:0)	0.03684	0.04621	0.02404	0.03288	0.02334	0.00486	0.00553	0.00563	0.0041	0.00458	0.00746	0.00547	0.0054	0.00695	0.0053	0.00586
TAG(18:3, 18:2, 18:1)	0.04364	0.06281	0.02766	0.03209	0.02305	0.00225	0.00333	0.00318	0.00172	0.0022	0.004	0.00346	0.00305	0.00462	0.00269	0.00227
TAG(20:4, 18:2, 16:0)	0.04366	0.06721	0.04413	0.03931	0.03399	0.00539	0.00809	0.0095	0.00552	0.00559	0.01633	0.0102	0.01065	0.01129	0.00758	0.00765
TAG(18:2, 18:2, 18:2)	0.17797	0.33177	0.12555	0.13999	0.11425	0.01604	0.02511	0.0243	0.01124	0.01441	0.02489	0.02267	0.02118	0.02516	0.01903	0.01701
TAG(20:3, 18:2, 16:0)	0.02087	0.0261	0.01973	0.02211	0.01577	0.0016	0.00305	0.00309	0.00156	0.0015	0.00423	0.00338	0.00298	0.00419	0.00226	0.00236
TAG(18:3, 18:2, 18:0)	0.00379	0.00553	0.00254	0.00342	0.00285	0.00053	0.00055	0.00061	0.00035	0.00042	0.00109	0.00046	0.00062	0.0008	0.00037	0.00053
TAG(18:3, 18:1, 18:1)	0.02766	0.03648	0.01885	0.02151	0.01693	0.00189	0.00353	0.00277	0.00149	0.00188	0.00346	0.00287	0.00271	0.00375	0.00278	0.0026
TAG(18:2, 18:2, 18:1)	0.31308	0.49077	0.22682	0.2626	0.17647	0.02222	0.04112	0.03494	0.01649	0.0211	0.03559	0.03421	0.03301	0.04054	0.02617	0.02445
TAG(16:0, 18:1, 20:4)	0.02839	0.03715	0.02613	0.02407	0.02045	0.00398	0.00563	0.00616	0.00407	0.00397	0.00952	0.00663	0.00644	0.00811	0.00547	0.00564
TAG(20:2, 18:2, 16:0)	0.01338	0.01765	0.01266	0.01325	0.00942	0.00094	0.00166	0.00156	0.00076	0.00113	0.00215	0.00194	0.00163	0.0024	0.0012	0.00127
TAG(20:3, 18:1, 16:0)	0.01642	0.01751	0.01289	0.01415	0.00955	0.0014	0.00274	0.00248	0.00154	0.00172	0.00308	0.00328	0.00299	0.00307	0.00245	0.0023
TAG(20:4, 18:0, 16:0)	0.00361	0.0056	0.00436	0.00418	0.00315	0.00075	0.00104	0.00132	0.00091	0.00095	0.00215	0.00125	0.00137	0.00148	0.00112	0.00126
TAG(18:1, 18:2, 18:1)	0.37699	0.48928	0.28403	0.32127	0.19528	0.02883	0.04932	0.0396	0.02283	0.02647	0.03929	0.04475	0.03706	0.04821	0.03511	0.0321
TAG(18:2, 18:2, 18:0)	0.02439	0.03818	0.01784	0.02429	0.01864	0.00404	0.00532	0.00466	0.00347	0.00384	0.00807	0.00467	0.00593	0.00652	0.00466	0.00425
TAG(18:3, 18:0, 18:1)	0.00604	0.00729	0.00419	0.00515	0.00415	0.00075	0.001	0.00082	0.00071	0.00057	0.00126	0.00089	0.00088	0.00114	0.00094	0.00077
TAG(20:2, 18:1, 16:0)	0.02651	0.03431	0.01801	0.02445	0.01668	0.002	0.00381	0.0032	0.00186	0.00204	0.00458	0.00407	0.00357	0.00406	0.00271	0.00298
TAG(18:1, 18:1, 18:1)	0.19686	0.23651	0.1599	0.19216	0.1111	0.02975	0.03723	0.03027	0.02316	0.02614	0.03453	0.03767	0.03193	0.03787	0.03135	0.02914
TAG(18:2, 18:1, 18:0)	0.05013	0.07148	0.03601	0.04907	0.03417	0.00715	0.01	0.00871	0.00586	0.0067	0.01214	0.00855	0.01059	0.01045	0.00897	0.00875
TAG(18:1, 18:1, 18:0)	0.04918	0.05969	0.03745	0.05081	0.02922	0.01132	0.01427	0.01207	0.00989	0.01061	0.01334	0.01432	0.0128	0.01235	0.01236	0.01295
TAG(18:2, 18:0, 18:0)	0.00685	0.01241	0.00453	0.00796	0.0064	0.00122	0.00162	0.00145	0.0012	0.00132	0.00277	0.00174	0.00211	0.00165	0.00166	0.00157
TAG(18:1, 18:0, 18:0)	0.00508	0.00619	0.00456	0.00598	0.00449	0.002	0.00201	0.00201	0.00182	0.00185	0.00256	0.00252	0.00218	0.00209	0.00183	0.00261
TAG(18:2, 18:2, 20:0)	0.01911	0.02321	0.01604	0.0173	0.01263	0.00132	0.003	0.00265	0.00149	0.00125	0.00308	0.00295	0.00289	0.00311	0.00234	0.00221
